# Supplementary material for: Leveraging transcriptomics for precision diagnosis: Lessons learned from cancer and sepsis
Source: Front Genet. 2023 Mar 10;14:1100352. doi: 10.3389/fgene.2023.1100352 (PMC10036914; doi:10.3389/fgene.2023.1100352)
Supplement: Supplementary file 2 [file DataSheet1.zip]

Archive with 3 entries (3 files):
- SupplementaryMaterial_Box1.docx
- SupplementaryMaterial_Box2.docx
- SupplementaryMaterial_Box3.docx
